# Supplementary material for: The Impact of Augmented Renal Clearance on Vancomycin Pharmacokinetics and Pharmacodynamics in Critically Ill Patients
Source: J Clin Med. 2024 Apr 17;13(8):2317. doi: 10.3390/jcm13082317 (PMC11051385; doi:10.3390/jcm13082317)
Supplement: Supplementary file 1 [file jcm-13-02317-s001.zip]

Archive with 1 entries (1 files):
- jcm-2946726-supplementary.pdf
